# Supplementary material for: A Trilayer Dressing with Self-Pumping and pH Monitoring Properties for Promoting Abdominal Wall Defect Repair
Source: Nanomaterials (Basel). 2022 Aug 15;12(16):2802. doi: 10.3390/nano12162802 (PMC9416624; doi:10.3390/nano12162802)
Supplement: Supplementary file 1 [file nanomaterials-12-02802-s001.zip]

Archive with 1 entries (1 files):
- nanomaterials-1836049-supplementary.pdf
